# Supplementary material for: The Spatial Updating Mechanism of Different Field Cognitive Styles in Various Scene Layouts: Evidence from Behavior and fNIRS
Source: Behav Sci (Basel). 2026 Jul 6;16(7):1125. doi: 10.3390/bs16071125 (PMC13405959; doi:10.3390/bs16071125)
Supplement: Supplementary file 1 [file behavsci-16-01125-s001.zip]

Archive with 1 entries (1 files):
- behavsci-4327592-supplementary.pdf
